# Supplementary material for: Exploring the Potential of Vine Shoots as a Source of Valuable Extracts and Stable Lignin Nanoparticles for Multiple Applications
Source: Int J Mol Sci. 2023 Mar 8;24(6):5165. doi: 10.3390/ijms24065165 (PMC10049713; doi:10.3390/ijms24065165)
Supplement: Supplementary file 1 [file ijms-24-05165-s001.zip]

Archive with 1 entries (1 files):
- ijms-2236623-supplementary.pdf
